# Supplementary material for: Identifying influential nodes based on network representation learning in complex networks
Source: PLoS One. 2018 Jul 9;13(7):e0200091. doi: 10.1371/journal.pone.0200091 (PMC6037365; doi:10.1371/journal.pone.0200091)
Supplement: S1 Dataset — (ZIP) [file pone.0200091.s001.zip]

Archive with 10 entries (9 files):
- S1 Dataset/
- S1 Dataset/CA-CondMat.txt
- S1 Dataset/GDciting.txt
- S1 Dataset/USAir97.txt
- S1 Dataset/amazon.txt
- S1 Dataset/blogs.txt
- S1 Dataset/celegansneural.txt
- S1 Dataset/dolphins.txt
- S1 Dataset/email.txt
- S1 Dataset/netscience.txt
