# Supplementary material for: Identifying influential nodes based on network representation learning in complex networks
Source: PLoS One. 2018 Jul 9;13(7):e0200091. doi: 10.1371/journal.pone.0200091 (PMC6037365; doi:10.1371/journal.pone.0200091)
Supplement: S1 Dataset — (ZIP) [file pone.0200091.s001.zip › S1 Dataset/USAir97.txt]

1	2
1	4
1	8
2	4
2	8
3	5
3	8
4	8
4	26
4	47
5	8
6	7
6	8
6	13
7	8
7	13
8	13
8	16
8	23
8	24
8	26
8	27
8	28
8	30
8	34
8	35
8	36
8	37
8	38
8	47
8	65
8	67
8	112
8	118
8	144
8	201
8	248
8	313
9	10
9	11
9	12
9	13
10	11
10	12
10	13
11	13
12	13
13	14
13	15
13	17
13	18
13	19
13	20
13	21
16	22
17	19
17	20
19	20
22	26
23	24
25	26
26	29
26	31
26	33
26	47
28	35
29	31
29	33
29	47
30	34
31	32
32	33
33	47
35	36
36	38
37	38
39	47
39	65
39	142
40	45
40	46
40	50
40	55
40	61
40	62
40	144
41	53
41	67
41	166
42	47
43	67
44	67
45	46
45	47
45	50
45	54
45	55
45	58
45	59
45	61
45	62
45	63
45	65
45	67
45	83
45	118
45	142
45	144
45	166
45	201
46	50
46	55
46	62
46	63
46	67
46	144
47	48
47	49
47	54
47	56
47	58
47	59
47	60
47	65
47	67
47	74
47	75
47	83
47	86
47	94
47	109
47	112
47	118
47	123
47	131
47	142
47	144
47	147
47	150
47	152
47	166
47	169
47	172
47	176
47	177
47	182
47	183
47	197
47	201
47	203
47	219
47	230
47	232
47	245
47	246
47	248
47	253
47	255
47	258
47	261
47	263
47	293
47	311
47	313
47	316
48	49
48	65
49	56
49	60
50	55
50	61
50	62
50	63
50	67
50	144
50	166
51	67
51	82
51	118
51	166
52	67
53	67
53	82
53	144
53	166
54	58
54	59
54	60
54	65
54	83
55	61
55	62
55	63
55	144
56	58
56	59
56	60
56	65
57	69
57	70
57	71
57	118
58	59
58	60
58	65
58	83
59	60
59	64
59	65
59	83
59	144
60	64
60	65
61	62
61	63
62	63
62	67
62	144
62	166
63	67
63	144
63	166
64	65
65	66
65	67
65	74
65	75
65	83
65	87
65	108
65	112
65	116
65	118
65	142
65	144
65	151
65	166
65	169
65	176
65	183
65	197
65	201
65	203
65	219
65	245
65	246
65	248
65	253
65	255
65	258
65	261
65	263
65	293
66	87
66	116
66	151
67	71
67	76
67	78
67	79
67	82
67	90
67	94
67	95
67	99
67	109
67	111
67	112
67	118
67	119
67	120
67	123
67	128
67	131
67	133
67	136
67	144
67	146
67	147
67	150
67	152
67	153
67	159
67	161
67	162
67	166
67	167
67	172
67	174
67	176
67	177
67	179
67	182
67	183
67	189
67	197
67	201
67	203
67	217
67	219
67	230
67	232
67	233
67	246
67	248
67	253
67	255
67	258
67	261
67	263
67	274
67	292
67	293
67	296
67	299
67	301
67	307
67	310
67	311
67	313
68	80
68	96
68	109
68	118
68	125
68	147
69	71
69	73
69	118
70	112
70	118
71	73
71	77
71	90
71	111
71	112
71	118
72	96
72	118
72	146
72	147
72	152
72	162
72	177
73	77
73	90
73	94
73	118
74	75
74	116
74	201
75	87
75	108
75	116
75	151
75	166
75	201
76	82
76	98
76	118
76	142
76	144
77	94
77	118
78	79
78	118
79	118
80	101
80	109
80	118
80	146
80	147
80	152
80	162
80	176
80	177
81	85
81	118
81	144
81	166
81	261
82	106
82	118
82	130
82	140
82	144
82	166
82	182
83	85
83	86
83	97
83	104
83	118
83	144
83	166
83	201
83	248
84	112
84	118
85	97
85	144
85	261
86	144
88	118
89	174
90	94
90	112
90	118
90	152
90	166
90	182
91	92
91	95
91	109
91	112
91	118
91	119
91	146
91	147
91	150
91	152
91	162
91	174
91	176
91	177
91	179
91	221
91	230
91	255
92	95
92	109
92	112
92	118
92	119
92	143
92	146
92	147
92	150
92	152
92	162
92	174
92	176
92	179
92	182
92	221
92	230
92	255
92	299
93	100
93	118
93	152
93	161
94	99
94	109
94	112
94	118
94	131
94	146
94	147
94	152
94	159
94	162
94	166
94	172
94	176
94	179
94	182
94	201
94	217
94	219
94	230
94	232
94	248
94	255
94	258
94	261
94	263
94	299
94	301
94	310
94	311
95	101
95	109
95	112
95	118
95	119
95	131
95	146
95	147
95	150
95	152
95	162
95	174
95	176
95	177
95	179
95	221
95	230
95	255
95	299
96	118
96	147
96	152
96	162
96	177
97	104
98	144
99	112
99	118
99	147
99	152
99	161
99	167
99	176
100	111
100	112
100	118
100	137
100	152
100	161
101	112
101	118
101	129
101	146
101	152
101	162
101	174
101	176
101	179
101	221
101	230
101	255
102	107
102	118
102	120
102	182
103	115
103	152
104	144
105	123
105	167
105	182
106	118
106	120
106	140
106	166
106	182
107	118
108	116
108	201
109	112
109	118
109	119
109	131
109	144
109	146
109	147
109	150
109	152
109	159
109	161
109	162
109	166
109	167
109	170
109	174
109	176
109	177
109	179
109	182
109	201
109	202
109	203
109	212
109	217
109	219
109	221
109	230
109	232
109	248
109	255
109	258
109	261
109	273
109	293
109	299
109	301
109	306
109	307
109	310
109	311
109	321
110	152
110	162
111	112
111	118
111	152
111	161
112	118
112	119
112	123
112	125
112	126
112	131
112	136
112	137
112	144
112	146
112	147
112	149
112	150
112	152
112	157
112	159
112	161
112	162
112	166
112	167
112	170
112	172
112	174
112	176
112	177
112	179
112	182
112	189
112	201
112	202
112	203
112	212
112	217
112	219
112	221
112	230
112	232
112	248
112	253
112	255
112	258
112	261
112	263
112	292
112	293
112	296
112	299
112	301
112	305
112	306
112	307
112	310
112	311
113	152
113	174
114	118
115	152
116	151
117	152
118	119
118	120
118	125
118	126
118	127
118	128
118	129
118	130
118	131
118	133
118	134
118	136
118	137
118	139
118	140
118	143
118	144
118	145
118	146
118	147
118	148
118	149
118	150
118	152
118	153
118	154
118	155
118	157
118	158
118	159
118	161
118	162
118	163
118	164
118	166
118	167
118	168
118	169
118	172
118	173
118	174
118	176
118	177
118	179
118	181
118	182
118	183
118	186
118	189
118	191
118	192
118	197
118	198
118	201
118	202
118	203
118	204
118	212
118	216
118	217
118	218
118	219
118	221
118	222
118	225
118	229
118	230
118	232
118	233
118	240
118	246
118	248
118	249
118	250
118	253
118	255
118	256
118	258
118	260
118	261
118	263
118	273
118	274
118	276
118	284
118	288
118	292
118	293
118	296
118	297
118	299
118	301
118	305
118	306
118	307
118	310
118	311
118	313
118	321
119	131
119	146
119	147
119	150
119	152
119	162
119	174
119	176
119	177
119	179
119	182
119	217
119	221
119	230
119	255
119	261
119	299
119	301
119	306
119	310
119	311
119	321
120	130
120	166
120	182
120	258
121	142
122	163
123	131
123	146
123	147
123	152
123	159
123	163
123	166
123	167
123	172
123	179
123	182
123	217
123	219
123	255
123	261
123	273
123	296
123	299
123	301
123	302
123	307
123	310
124	138
124	201
125	131
125	147
125	152
125	162
125	170
125	174
125	177
125	179
125	221
125	230
125	255
125	299
126	137
126	152
126	161
126	176
126	182
126	217
127	137
127	152
127	255
128	133
128	142
128	152
128	166
128	182
128	258
128	261
129	152
129	221
129	255
130	145
130	148
130	160
130	166
130	182
130	258
131	146
131	147
131	150
131	152
131	153
131	162
131	166
131	167
131	170
131	172
131	174
131	176
131	177
131	179
131	182
131	189
131	201
131	212
131	217
131	219
131	221
131	230
131	248
131	255
131	258
131	261
131	292
131	293
131	299
131	301
131	305
131	306
131	307
131	310
131	311
132	152
132	174
132	230
132	255
133	140
133	144
133	152
133	166
133	172
133	182
133	219
133	232
133	255
133	258
133	261
133	293
134	136
135	139
136	152
137	139
137	152
137	161
137	176
137	255
138	183
138	201
139	161
139	162
139	167
139	177
139	230
140	166
140	182
141	157
141	177
142	144
142	166
142	172
142	198
142	216
142	225
142	229
142	233
142	261
142	293
143	147
143	152
143	162
143	170
143	174
143	221
143	230
143	299
143	306
143	310
143	311
144	150
144	162
144	166
144	168
144	169
144	172
144	176
144	177
144	181
144	182
144	183
144	197
144	201
144	203
144	213
144	216
144	219
144	225
144	233
144	245
144	246
144	248
144	250
144	253
144	255
144	258
144	261
144	263
144	274
144	292
144	293
144	297
144	299
145	148
145	182
146	147
146	150
146	152
146	159
146	161
146	166
146	167
146	168
146	172
146	174
146	176
146	177
146	179
146	182
146	189
146	202
146	212
146	217
146	218
146	221
146	230
146	232
146	237
146	255
146	260
146	261
146	284
146	292
146	293
146	299
146	301
146	305
146	306
146	307
146	310
146	311
147	150
147	152
147	153
147	159
147	161
147	162
147	166
147	167
147	172
147	174
147	176
147	177
147	179
147	182
147	201
147	202
147	212
147	217
147	218
147	219
147	221
147	230
147	232
147	248
147	249
147	255
147	258
147	260
147	261
147	273
147	284
147	292
147	293
147	298
147	299
147	300
147	301
147	305
147	306
147	307
147	310
147	311
147	320
147	321
147	322
147	324
147	325
148	158
148	166
148	182
149	152
149	157
149	221
149	230
149	255
150	152
150	159
150	162
150	166
150	167
150	174
150	176
150	177
150	179
150	182
150	201
150	202
150	212
150	219
150	221
150	230
150	248
150	255
150	258
150	261
150	263
150	292
150	296
150	299
150	301
150	306
150	310
150	311
150	320
150	321
150	322
150	324
150	325
151	201
152	156
152	157
152	158
152	159
152	161
152	162
152	166
152	167
152	170
152	172
152	174
152	176
152	177
152	179
152	182
152	183
152	186
152	187
152	189
152	191
152	192
152	198
152	201
152	202
152	210
152	212
152	215
152	217
152	218
152	219
152	221
152	222
152	230
152	232
152	233
152	248
152	252
152	255
152	256
152	258
152	261
152	263
152	284
152	288
152	292
152	293
152	297
152	299
152	301
152	305
152	306
152	307
152	310
152	311
153	166
153	203
153	248
153	261
153	293
154	164
154	171
154	182
155	171
157	177
157	221
157	230
157	255
158	161
158	171
158	182
159	161
159	162
159	166
159	167
159	174
159	176
159	179
159	182
159	217
159	219
159	230
159	248
159	255
159	258
159	261
159	293
159	299
159	301
160	182
161	162
161	167
161	174
161	179
161	182
161	189
161	191
161	230
161	248
161	255
161	261
161	299
161	301
162	166
162	167
162	172
162	174
162	176
162	177
162	179
162	182
162	201
162	202
162	212
162	217
162	218
162	219
162	221
162	230
162	232
162	237
162	243
162	248
162	249
162	252
162	255
162	258
162	261
162	273
162	284
162	288
162	292
162	293
162	299
162	301
162	305
162	306
162	307
162	310
162	311
162	321
163	182
164	182
165	201
166	167
166	168
166	169
166	172
166	173
166	174
166	175
166	176
166	177
166	181
166	182
166	183
166	184
166	197
166	198
166	201
166	203
166	206
166	213
166	216
166	217
166	219
166	225
166	230
166	232
166	233
166	242
166	245
166	246
166	248
166	250
166	251
166	253
166	255
166	258
166	261
166	263
166	274
166	276
166	288
166	292
166	293
166	296
166	297
166	299
166	301
166	311
166	313
167	172
167	174
167	176
167	179
167	182
167	189
167	191
167	201
167	217
167	219
167	230
167	232
167	248
167	255
167	258
167	261
167	292
167	293
167	299
167	301
167	302
167	307
167	310
167	311
168	248
168	258
168	261
169	183
169	197
169	201
169	203
169	213
169	219
169	246
169	248
169	258
169	261
169	263
172	174
172	176
172	179
172	182
172	198
172	201
172	216
172	217
172	219
172	225
172	230
172	232
172	248
172	255
172	258
172	261
172	263
172	293
172	299
173	248
173	261
174	176
174	177
174	182
174	201
174	202
174	204
174	212
174	217
174	218
174	219
174	221
174	230
174	248
174	255
174	258
174	261
174	273
174	284
174	292
174	293
174	299
174	301
174	305
174	306
174	307
174	310
174	311
174	321
176	179
176	182
176	189
176	192
176	201
176	202
176	212
176	217
176	218
176	219
176	221
176	222
176	230
176	232
176	233
176	239
176	248
176	255
176	256
176	258
176	261
176	263
176	271
176	284
176	292
176	296
176	299
176	301
176	305
176	306
176	307
176	310
176	311
177	179
177	182
177	190
177	201
177	202
177	204
177	212
177	218
177	230
177	240
177	248
177	255
177	258
177	260
177	261
177	263
177	273
177	292
177	293
177	299
177	301
177	310
177	311
177	321
178	201
179	182
179	189
179	217
179	218
179	221
179	230
179	232
179	255
179	260
179	261
179	292
179	293
179	299
179	301
179	306
179	307
179	310
179	311
180	182
181	182
181	188
181	219
181	258
181	261
182	189
182	191
182	192
182	195
182	196
182	198
182	201
182	203
182	206
182	207
182	209
182	211
182	212
182	216
182	217
182	219
182	220
182	221
182	222
182	225
182	226
182	230
182	232
182	233
182	239
182	246
182	248
182	250
182	253
182	255
182	256
182	258
182	261
182	263
182	274
182	284
182	292
182	293
182	296
182	297
182	299
182	301
182	305
182	306
182	307
182	310
182	311
182	313
182	321
183	197
183	201
183	203
183	213
183	219
183	224
183	245
183	246
183	248
183	253
183	258
183	261
183	263
183	293
184	255
184	261
184	293
185	201
186	192
186	230
189	192
189	217
189	230
189	232
189	255
189	256
189	261
190	202
190	230
192	204
192	217
192	222
192	255
193	201
194	221
195	207
197	201
197	213
197	219
197	245
197	246
197	248
197	250
197	251
197	253
197	258
197	261
197	263
198	206
198	216
198	219
198	232
198	258
198	261
199	201
199	213
200	213
201	203
201	205
201	213
201	214
201	217
201	219
201	224
201	228
201	230
201	232
201	233
201	236
201	242
201	245
201	246
201	248
201	250
201	251
201	253
201	255
201	258
201	261
201	263
201	276
201	292
201	293
201	299
201	311
201	313
201	316
201	318
202	204
202	212
202	217
202	221
202	230
202	255
202	261
203	219
203	245
203	246
203	248
203	250
203	251
203	253
203	258
203	261
203	263
203	288
203	293
203	311
204	218
204	230
205	213
206	209
206	239
206	261
208	258
212	217
212	221
212	230
212	255
212	261
213	245
213	246
213	248
213	253
213	261
213	263
214	248
215	230
215	255
216	225
216	232
216	239
216	255
216	258
216	261
216	262
216	293
216	296
217	218
217	219
217	221
217	222
217	230
217	232
217	239
217	240
217	248
217	255
217	256
217	258
217	261
217	263
217	271
217	281
217	283
217	284
217	286
217	292
217	293
217	296
217	297
217	299
217	301
217	306
217	307
217	310
217	311
217	321
218	221
218	230
218	235
218	249
218	255
218	261
218	299
219	230
219	232
219	233
219	245
219	246
219	248
219	250
219	253
219	255
219	258
219	261
219	263
219	274
219	276
219	293
219	297
219	299
219	301
219	313
220	226
220	261
221	230
221	237
221	243
221	249
221	252
221	255
221	260
221	261
221	273
221	284
221	298
221	299
221	300
221	301
221	305
221	306
221	307
221	310
221	311
221	321
221	322
221	325
222	230
222	232
222	255
222	261
223	230
223	255
224	242
224	261
225	232
225	255
225	258
225	261
225	262
225	293
225	296
226	261
227	230
228	236
229	233
229	254
229	261
229	262
229	274
230	232
230	234
230	235
230	237
230	238
230	239
230	240
230	243
230	248
230	249
230	252
230	255
230	256
230	258
230	259
230	260
230	261
230	263
230	272
230	273
230	281
230	284
230	286
230	287
230	288
230	292
230	293
230	295
230	297
230	298
230	299
230	300
230	301
230	305
230	306
230	307
230	310
230	311
230	321
231	258
232	239
232	240
232	248
232	255
232	256
232	258
232	261
232	283
232	285
232	288
232	292
232	296
232	297
232	299
232	301
232	307
232	310
232	311
233	248
233	254
233	255
233	258
233	261
233	262
233	263
233	274
233	275
233	276
233	293
233	296
234	255
237	255
239	255
239	261
239	262
240	255
240	256
240	261
241	261
242	245
242	248
242	251
242	261
244	248
245	246
245	248
245	253
245	258
245	261
245	263
246	250
246	253
246	255
246	258
246	261
246	263
246	293
246	313
247	261
248	250
248	253
248	255
248	258
248	261
248	263
248	274
248	276
248	292
248	293
248	299
248	301
248	311
248	313
248	316
248	318
248	331
249	255
249	259
249	260
250	258
250	261
250	263
250	274
251	258
251	261
253	255
253	258
253	261
253	263
253	293
254	261
254	262
254	276
254	288
255	256
255	258
255	259
255	260
255	261
255	263
255	265
255	266
255	267
255	271
255	272
255	273
255	276
255	281
255	283
255	284
255	286
255	287
255	288
255	289
255	292
255	293
255	295
255	296
255	297
255	298
255	299
255	300
255	301
255	305
255	306
255	307
255	310
255	311
255	313
255	321
255	322
256	261
256	267
256	271
256	272
256	292
256	296
256	299
257	261
258	261
258	263
258	264
258	274
258	276
258	288
258	293
258	296
258	297
258	299
258	313
259	273
260	273
260	284
261	263
261	266
261	267
261	268
261	269
261	270
261	271
261	273
261	274
261	275
261	276
261	277
261	278
261	279
261	280
261	281
261	282
261	283
261	284
261	286
261	288
261	290
261	291
261	292
261	293
261	294
261	296
261	297
261	299
261	301
261	303
261	304
261	305
261	306
261	307
261	308
261	309
261	310
261	311
261	313
261	321
262	275
262	276
262	288
262	292
262	293
262	296
262	297
263	276
263	293
263	311
263	313
266	267
266	271
266	272
266	281
266	286
267	271
267	281
267	283
269	270
[truncated: 126 more rows]
