# Supplementary material for: Identifying influential nodes based on network representation learning in complex networks
Source: PLoS One. 2018 Jul 9;13(7):e0200091. doi: 10.1371/journal.pone.0200091 (PMC6037365; doi:10.1371/journal.pone.0200091)
Supplement: S1 Dataset — (ZIP) [file pone.0200091.s001.zip › S1 Dataset/blogs.txt]

1	2
1	3
1	4
2	3
2	10
2	15
2	18
2	19
2	20
2	29
2	42
2	46
2	47
2	52
2	92
2	103
3	4
3	10
3	12
3	15
3	18
3	22
3	23
3	24
3	25
3	26
3	27
3	28
3	32
3	35
3	37
3	42
3	43
3	46
3	51
3	52
3	55
3	67
3	74
3	84
3	94
3	98
3	99
3	103
3	105
3	106
3	112
4	10
4	11
4	19
4	42
4	44
4	52
4	86
5	6
5	90
6	7
6	18
6	28
6	33
6	40
6	44
7	8
7	33
7	52
7	53
7	56
8	16
8	18
8	22
8	38
8	39
8	52
8	71
8	76
8	88
8	107
9	10
10	13
10	18
10	25
10	26
10	27
10	40
10	41
10	43
10	60
10	61
10	62
10	63
10	90
11	12
11	13
11	51
12	41
12	64
12	70
12	99
12	105
13	18
13	19
13	44
13	51
13	88
13	89
13	103
13	105
14	15
14	16
14	17
14	18
14	19
14	103
15	17
15	18
15	26
15	37
15	38
15	60
15	69
15	72
15	106
16	18
16	33
16	39
16	44
16	49
16	76
16	77
16	80
16	89
16	105
17	69
18	22
18	23
18	25
18	26
18	27
18	28
18	29
18	32
18	33
18	35
18	36
18	37
18	38
18	39
18	44
18	45
18	51
18	52
18	53
18	55
18	66
18	67
18	68
18	71
18	73
18	78
18	81
18	83
18	84
18	85
18	86
18	87
18	88
18	89
18	90
18	94
18	99
18	103
18	104
18	105
19	22
19	30
19	35
19	44
19	45
19	51
19	52
19	54
19	55
19	61
20	21
20	22
20	23
20	24
20	25
20	26
20	27
20	28
21	44
21	80
21	95
21	109
22	29
22	44
22	49
22	51
22	52
23	46
23	95
24	44
24	48
24	52
24	60
24	70
24	106
25	37
25	44
25	48
25	50
25	69
25	76
25	77
25	88
25	104
25	105
25	109
26	31
26	42
26	47
26	49
26	52
26	60
26	78
26	89
26	105
27	44
27	52
27	57
27	69
27	80
27	81
27	105
28	44
28	53
28	55
28	64
28	69
28	77
28	80
28	81
28	88
28	97
28	104
29	30
29	31
29	32
29	33
29	34
29	35
29	36
29	45
29	90
29	93
30	59
30	75
30	80
31	52
31	80
31	85
31	93
32	33
32	42
32	44
32	52
32	80
32	87
32	104
32	105
32	109
33	52
33	53
33	71
33	101
34	77
34	85
34	105
34	108
35	52
35	55
35	108
36	49
36	52
36	72
36	105
37	44
37	56
37	88
38	39
38	48
38	58
38	59
38	60
38	73
38	104
39	40
39	41
39	42
39	52
39	105
40	44
40	104
41	57
42	43
42	44
43	52
43	57
43	80
43	91
44	45
44	49
44	60
44	64
44	67
44	71
44	81
44	82
44	84
44	99
44	100
44	101
45	46
45	51
45	103
46	53
46	74
47	105
48	49
48	50
49	51
49	77
49	89
49	105
50	52
50	60
50	69
51	52
51	53
51	54
51	55
51	79
51	103
51	105
52	55
52	58
52	60
52	67
52	68
52	69
52	102
52	107
53	57
54	55
54	74
54	90
54	103
55	69
55	71
55	73
55	76
55	79
56	71
58	76
60	66
60	71
60	72
60	73
60	105
61	72
61	77
61	102
62	105
63	72
64	65
64	66
66	85
66	88
66	104
67	73
67	76
67	103
68	77
68	88
69	71
69	74
69	76
69	85
71	76
71	88
71	103
71	106
72	74
73	81
73	106
74	77
74	104
76	77
76	78
77	81
77	93
77	107
79	80
80	82
80	84
80	110
80	111
81	82
81	107
82	95
82	99
82	105
84	88
85	105
89	107
90	93
90	100
93	96
93	97
97	107
101	111
104	105
105	106
106	109
