# Supplementary material for: Identifying influential nodes based on network representation learning in complex networks
Source: PLoS One. 2018 Jul 9;13(7):e0200091. doi: 10.1371/journal.pone.0200091 (PMC6037365; doi:10.1371/journal.pone.0200091)
Supplement: S1 Dataset — (ZIP) [file pone.0200091.s001.zip › S1 Dataset/dolphins.txt]

1	11
1	15
1	16
1	41
1	43
1	48
2	18
2	20
2	27
2	28
2	29
2	37
2	42
2	55
3	11
3	43
3	45
3	62
4	9
4	15
4	60
5	52
6	10
6	14
6	57
6	58
7	10
7	14
7	18
7	55
7	57
7	58
8	20
8	28
8	31
8	41
8	55
9	21
9	29
9	38
9	46
9	60
10	14
10	18
10	33
10	42
10	58
11	30
11	43
11	48
12	52
13	34
14	18
14	33
14	42
14	55
14	58
15	17
15	25
15	34
15	35
15	38
15	39
15	41
15	44
15	51
15	53
16	19
16	25
16	41
16	46
16	56
16	60
17	21
17	34
17	38
17	39
17	51
18	23
18	26
18	28
18	32
18	58
19	21
19	22
19	25
19	30
19	46
19	52
20	31
20	55
21	29
21	37
21	39
21	45
21	48
21	51
22	30
22	34
22	38
22	46
22	52
24	37
24	46
24	52
25	30
25	46
25	52
26	27
26	28
27	28
29	31
29	48
30	36
30	44
30	46
30	52
30	53
31	43
31	48
33	61
34	35
34	38
34	39
34	41
34	44
34	51
35	38
35	45
35	50
37	38
37	40
37	41
37	60
38	41
38	44
38	46
38	62
39	44
39	45
39	53
39	59
40	58
41	53
42	55
42	58
43	48
43	51
44	47
44	54
46	51
46	52
46	60
47	50
49	58
51	52
52	56
54	62
55	58
