# Supplementary material for: Identifying influential nodes based on network representation learning in complex networks
Source: PLoS One. 2018 Jul 9;13(7):e0200091. doi: 10.1371/journal.pone.0200091 (PMC6037365; doi:10.1371/journal.pone.0200091)
Supplement: S1 Dataset — (ZIP) [file pone.0200091.s001.zip › S1 Dataset/email.txt]

1	10
1	11
1	12
1	13
1	14
1	15
1	16
1	17
1	18
1	19
1	2
1	20
1	21
1	22
1	23
1	24
1	25
1	26
1	27
1	28
1	29
1	3
1	30
1	31
1	4
1	5
1	6
1	7
1	8
1	9
10	108
10	109
10	110
10	111
10	112
10	113
10	114
10	115
10	116
10	117
10	118
10	119
10	120
10	121
10	122
10	123
10	124
10	125
10	126
10	127
10	128
10	129
10	130
10	16
10	2
10	24
10	30
10	34
10	7
10	70
10	9
100	598
100	7
100	96
1000	427
1001	1049
1001	1126
1001	429
1001	458
1001	499
1001	611
1001	687
1002	429
1002	460
1002	922
1003	431
1003	728
1003	731
1003	908
1003	992
1004	1005
1004	1067
1004	1069
1004	1105
1004	432
1004	907
1005	1067
1005	1069
1005	1070
1005	1105
1005	432
1005	793
1005	860
1005	907
1005	910
1005	932
1006	439
1007	447
1007	475
1007	554
1007	687
1008	451
1008	483
1009	1127
1009	452
1009	456
1009	462
1009	541
1009	555
1009	990
101	128
101	132
101	196
101	265
101	271
101	404
101	468
101	554
101	582
101	637
101	638
101	74
101	8
1010	452
1010	467
1010	707
1010	836
1011	452
1011	894
1011	931
1012	454
1013	454
1013	464
1013	622
1014	454
1014	636
1015	458
1016	458
1016	521
1017	1019
1017	1068
1017	459
1018	459
1019	1068
1019	459
1019	613
102	339
102	370
102	8
1020	460
1020	475
1020	477
1020	486
1020	757
1021	460
1022	460
1022	483
1023	1128
1023	460
1023	486
1023	808
1023	923
1024	1097
1024	460
1024	484
1025	460
1025	757
1026	1045
1026	460
1026	487
1026	564
1026	757
1026	995
1027	460
1027	757
1028	462
1029	464
103	21
103	246
103	41
103	614
103	639
103	9
1030	466
1031	466
1031	587
1032	1069
1032	1078
1032	468
1032	598
1033	468
1034	471
1034	513
1034	543
1034	808
1034	848
1035	1038
1035	1039
1035	1043
1035	1098
1035	475
1035	483
1035	709
1035	847
1035	849
1035	870
1036	477
1036	486
1036	824
1037	479
1037	480
1037	811
1037	849
1037	957
1038	481
1038	565
1038	706
1038	709
1038	870
1039	1043
1039	1098
1039	481
1039	706
1039	847
104	105
104	128
104	135
104	154
104	201
104	21
104	218
104	31
104	327
104	333
104	404
104	42
104	47
104	501
104	640
104	9
1040	483
1041	483
1041	491
1041	497
1041	607
1042	483
1043	1098
1043	483
1043	706
1043	847
1043	849
1043	995
1044	487
1045	1112
1045	487
1045	757
1045	848
1046	489
1046	601
1047	495
1047	675
1048	498
1048	764
1049	499
105	116
105	128
105	129
105	16
105	183
105	196
105	198
105	200
105	201
105	202
105	203
105	204
105	205
105	206
105	21
105	210
105	213
105	214
105	216
105	217
105	218
105	227
105	236
105	251
105	259
105	274
105	284
105	291
105	307
105	321
105	331
105	333
105	335
105	361
105	378
105	39
105	390
105	40
105	400
105	414
105	42
105	420
105	437
105	439
105	446
105	468
105	472
105	49
105	503
105	51
105	545
105	55
105	56
105	578
105	596
105	641
105	642
105	643
105	644
105	645
105	646
105	647
105	648
105	649
105	650
105	651
105	76
105	79
105	80
105	9
1050	504
1050	509
1050	711
1050	861
1050	988
1050	989
1051	512
1051	904
1052	514
1053	1129
1053	523
1053	546
1053	765
1053	822
1054	527
1054	558
1054	561
1054	912
1055	532
1056	535
1057	538
1058	546
1058	819
1058	900
1059	549
106	13
106	134
106	137
106	20
106	268
106	339
106	358
106	391
106	41
106	415
106	425
106	452
106	458
106	467
106	538
106	588
106	652
106	653
106	654
106	655
106	656
106	657
106	658
106	659
106	660
106	661
106	662
106	663
106	664
106	665
106	9
1060	553
1060	660
1061	553
1061	568
1062	554
1062	598
1062	828
1062	928
1063	555
1063	958
1064	560
1065	561
1065	912
1066	1105
1066	561
1066	795
1066	902
1066	912
1067	1069
1067	1070
1067	1078
1067	1105
1067	578
1067	687
1067	793
1067	907
1067	910
1068	578
1068	980
1069	1070
1069	1078
1069	1105
1069	578
1069	793
1069	907
1069	910
107	128
107	14
107	182
107	196
107	200
107	206
107	21
107	217
107	252
107	263
107	39
107	58
107	666
107	667
107	668
107	9
1070	1105
1070	578
1071	578
1072	587
1073	1130
1073	588
1073	770
1074	592
1075	593
1075	748
1076	593
1077	598
1078	1079
1078	610
1078	634
1078	793
1078	910
1079	610
108	120
108	16
108	24
108	296
108	34
108	70
1080	1084
1080	1131
1080	612
1080	968
1081	612
1082	612
1083	612
1084	612
1084	661
1084	968
1085	617
1086	651
1086	693
1087	1132
1087	658
1087	935
1087	987
1088	1089
1088	658
1089	658
109	24
1090	663
1090	921
1091	664
1092	671
1093	680
1094	694
1095	699
1095	878
1096	1133
1096	701
1097	705
1097	808
1098	1112
1098	706
1098	709
1098	847
1098	848
1098	849
1099	714
11	131
11	132
11	133
11	134
11	135
11	136
11	137
11	138
11	18
11	19
11	2
11	20
11	22
11	25
11	27
11	3
11	4
11	45
11	73
110	117
110	119
110	124
110	14
110	182
110	24
110	532
110	569
110	669
1100	724
1100	958
1101	757
1102	765
1103	768
1104	771
1105	793
1105	910
1106	802
1107	824
1108	834
1109	836
1110	836
1111	836
1112	855
1112	868
1112	869
1112	995
1113	859
1113	865
1114	870
1115	874
1116	884
1117	890
1118	898
1119	919
112	114
112	120
112	14
112	163
112	165
112	167
112	168
112	170
112	179
112	181
112	24
112	271
112	280
112	333
112	355
112	58
112	670
112	671
1120	930
1121	931
1122	960
1123	979
1123	997
1124	981
1125	998
113	120
113	124
113	134
113	162
113	163
113	168
113	176
113	181
113	532
113	672
113	78
113	82
114	117
114	179
114	569
114	669
115	17
115	224
115	225
115	24
115	255
115	287
115	367
115	454
115	668
115	673
115	674
115	675
116	127
116	128
116	194
116	198
116	201
116	204
116	205
116	206
116	210
116	213
116	214
116	215
116	24
116	269
116	274
116	289
116	305
116	307
116	344
116	390
116	435
116	439
116	446
116	468
116	470
116	49
116	593
116	642
116	648
116	676
116	677
116	678
116	679
116	680
116	681
116	80
117	119
117	120
117	124
117	133
117	135
117	161
117	167
117	185
117	532
117	569
117	682
117	70
117	76
118	205
118	441
118	469
118	517
118	629
118	683
118	684
118	93
119	124
119	169
119	24
119	569
119	669
119	76
12	139
12	140
12	141
12	142
12	143
12	144
12	145
12	146
12	147
12	148
12	149
12	150
12	151
12	152
12	153
12	3
12	84
120	161
120	163
120	165
120	166
120	168
120	169
120	170
120	172
120	174
120	176
120	178
120	179
120	181
120	182
120	19
120	233
120	24
120	297
120	33
120	332
120	532
120	563
120	569
120	669
120	685
120	78
120	80
121	163
121	165
121	166
121	168
121	169
121	172
121	174
121	178
121	24
121	563
121	78
122	252
122	287
122	290
122	329
122	331
122	355
122	429
122	543
122	545
122	686
122	687
122	688
122	689
123	14
123	16
124	14
124	15
124	176
124	183
124	24
124	54
124	555
124	569
124	58
124	690
124	691
124	76
125	137
125	182
125	255
125	287
125	329
125	367
125	429
125	692
125	693
125	694
126	25
126	684
127	16
127	199
127	208
127	219
127	274
127	446
127	594
127	647
127	648
127	649
127	695
127	696
127	80
128	137
128	182
128	194
128	196
128	201
128	206
128	207
128	217
128	231
128	243
128	274
128	289
128	293
128	303
128	305
128	321
128	324
128	325
128	429
128	435
128	439
128	49
128	52
128	55
128	56
128	680
128	697
128	74
128	79
128	85
129	16
129	200
129	317
129	641
129	643
13	14
13	153
13	154
13	155
13	156
13	157
13	158
13	159
13	16
13	160
13	18
13	2
13	22
13	24
13	28
13	3
13	45
13	5
13	6
13	69
13	7
13	76
13	9
130	194
130	205
130	327
130	401
130	437
130	468
130	672
130	698
130	699
130	85
131	134
131	135
131	137
131	155
131	234
131	297
131	330
131	460
131	481
131	536
131	585
131	611
131	614
131	677
131	700
131	701
131	702
131	703
131	704
131	94
132	244
132	259
132	313
132	331
132	470
132	501
132	547
132	61
132	617
132	638
133	134
133	213
133	234
133	282
133	446
133	45
133	475
133	52
133	56
133	565
133	73
133	79
134	135
134	140
134	155
134	227
134	23
134	240
134	254
134	314
134	338
134	351
134	368
134	372
134	377
134	41
134	418
134	42
134	445
134	448
134	481
134	487
134	585
134	586
134	607
134	663
134	691
134	705
134	706
134	707
134	708
134	709
134	71
134	74
134	81
134	87
135	148
135	155
135	184
135	196
135	227
135	23
135	311
135	332
135	340
135	367
135	387
135	394
135	397
135	41
135	431
135	44
135	457
135	467
135	480
135	504
135	52
135	524
135	545
135	568
135	586
135	598
135	606
135	693
135	710
135	711
135	712
135	713
135	714
135	715
135	99
136	14
136	213
136	302
136	313
136	533
136	565
136	576
136	612
136	682
136	716
136	717
136	718
136	79
137	138
137	182
137	19
137	214
137	230
137	233
137	238
137	239
137	243
137	269
137	321
137	332
137	362
137	376
137	413
137	420
137	443
137	452
137	454
137	459
137	520
137	554
137	585
137	588
137	662
137	711
137	94
138	230
138	240
139	146
139	147
14	15
14	16
14	161
14	162
14	163
14	164
14	165
14	166
14	167
14	168
14	169
14	170
14	171
14	172
14	173
14	174
14	175
14	176
14	177
14	178
14	179
14	180
14	181
14	182
14	24
14	33
14	34
14	80
140	142
140	143
140	145
140	146
140	147
140	148
140	149
140	150
140	152
140	267
140	299
140	300
140	312
140	313
140	314
140	329
140	332
140	333
140	349
140	354
140	396
140	504
140	505
140	573
140	62
140	649
140	719
140	72
140	720
140	721
140	722
140	84
141	142
141	146
141	152
141	354
141	719
141	723
141	84
142	143
142	146
142	147
142	148
142	150
142	152
142	313
142	332
142	354
142	355
142	404
142	443
142	504
142	578
142	591
142	649
142	723
142	724
143	146
143	147
143	23
143	239
143	276
143	299
143	332
143	381
143	396
143	410
143	411
143	413
143	504
143	590
143	591
143	633
143	723
143	725
143	726
143	727
143	728
143	729
143	730
143	731
143	83
143	84
144	364
144	387
144	556
144	559
144	732
144	733
144	734
145	146
145	150
145	152
145	185
145	237
145	241
145	267
145	331
145	354
145	371
145	372
145	416
145	573
145	62
145	735
145	736
146	147
146	148
146	149
146	150
146	152
146	185
146	229
146	239
146	316
146	332
146	354
146	362
146	371
146	428
146	505
146	52
146	573
146	737
146	84
147	150
147	152
147	183
147	239
147	29
147	314
147	354
147	396
147	507
147	573
147	720
147	738
147	739
147	76
147	77
148	152
148	206
148	364
148	378
148	573
148	719
148	75
149	150
149	152
149	185
149	267
149	371
149	505
149	573
149	692
149	721
149	737
15	168
15	183
15	184
15	185
15	186
15	187
15	188
15	189
15	190
15	191
15	23
15	33
15	34
15	7
15	76
15	93
150	152
150	183
150	241
150	243
150	354
150	404
150	540
150	573
150	578
150	62
150	63
150	76
150	84
151	241
152	185
152	243
152	267
152	300
152	371
152	557
152	559
152	573
152	723
152	735
152	737
152	739
152	740
152	741
152	742
152	75
152	84
153	356
153	396
153	412
153	590
153	591
153	743
153	744
153	745
153	746
153	747
153	748
153	84
154	218
155	237
155	344
155	346
155	362
155	375
155	377
155	378
155	415
155	418
155	445
155	585
155	586
155	677
155	81
156	268
156	269
156	662
156	687
156	702
157	21
157	246
157	31
157	332
157	333
157	335
157	40
157	42
157	52
157	741
157	749
157	92
158	183
158	391
158	395
158	649
158	661
158	750
158	751
158	752
158	753
158	754
158	755
159	434
159	756
16	192
16	193
16	194
16	195
16	196
16	197
16	198
16	199
16	2
16	200
16	201
16	202
16	203
16	204
16	205
16	206
16	207
16	208
16	209
16	210
16	211
16	212
16	213
16	214
16	215
16	216
16	217
16	218
16	219
16	220
16	221
16	222
16	24
16	3
16	30
16	33
16	34
16	56
16	6
16	7
16	77
16	9
160	757
160	758
160	759
161	183
161	185
161	190
161	584
161	78
161	80
162	176
162	196
162	197
162	198
162	297
162	327
162	401
162	584
162	699
162	78
163	322
163	351
163	489
163	633
163	760
164	165
164	167
164	168
164	173
164	271
164	322
165	166
165	167
165	168
165	172
165	174
165	239
165	297
165	563
166	168
166	178
166	182
166	361
166	492
167	237
167	24
167	532
168	237
168	24
168	322
168	532
168	563
168	691
169	33
169	70
17	223
17	224
17	225
17	24
17	34
170	490
170	70
171	501
171	584
172	297
172	563
174	24
176	181
176	182
176	196
176	197
176	198
176	220
176	24
176	327
176	390
176	584
176	761
176	78
176	80
176	82
177	182
177	584
178	244
178	30
179	280
179	669
18	19
18	2
18	21
18	22
18	226
18	227
18	228
18	23
18	25
18	26
18	27
18	3
18	38
18	39
18	6
180	82
181	197
181	314
181	344
181	549
181	78
182	23
182	231
182	234
182	237
182	24
182	241
182	277
182	28
182	287
182	292
182	296
182	34
182	52
182	532
182	563
182	70
182	762
182	763
182	82
183	185
183	187
183	189
183	190
183	191
183	341
183	359
183	367
183	381
183	384
183	393
183	54
183	551
183	566
183	567
183	602
183	604
183	625
183	700
183	715
183	724
183	726
183	76
183	764
183	765
183	766
183	78
183	87
184	185
184	189
184	191
184	206
184	269
184	572
184	579
184	80
185	190
185	267
185	300
185	329
185	331
185	354
185	364
185	371
185	389
185	416
185	49
185	54
185	559
185	569
185	573
185	578
185	62
185	736
185	742
185	76
185	767
186	19
186	27
186	414
186	429
186	549
186	580
186	603
186	638
186	639
186	711
186	74
186	76
186	768
187	396
187	466
187	54
187	567
187	589
187	76
187	766
188	455
188	467
188	562
188	578
188	588
188	654
188	660
188	663
188	769
188	770
188	771
188	772
189	191
189	454
189	464
189	54
189	578
189	602
189	622
189	623
189	76
189	773
189	774
189	93
189	99
19	2
19	20
19	229
19	230
19	231
19	232
19	233
19	234
19	235
19	236
19	237
19	238
19	239
19	240
19	27
19	3
19	38
19	41
19	7
19	70
19	82
19	86
190	566
190	567
190	573
190	76
191	316
191	41
191	45
191	454
191	464
191	50
191	54
191	622
191	93
192	206
192	224
192	248
192	288
192	323
192	446
192	503
192	58
192	698
192	775
192	776
193	196
193	204
193	212
193	215
193	219
193	222
193	328
193	361
193	363
193	401
193	446
193	518
193	592
193	594
193	599
193	600
193	601
193	775
193	85
193	88
194	196
194	204
194	210
194	263
194	293
194	30
194	317
194	325
194	361
194	390
194	400
194	41
194	439
194	56
194	649
194	705
194	74
194	777
194	80
195	255
195	489
195	671
195	675
195	694
195	778
196	197
196	201
196	204
196	207
196	210
196	212
196	214
196	218
196	220
196	23
196	237
196	263
196	269
196	274
196	289
196	30
196	317
196	327
196	333
196	361
196	364
196	390
196	439
196	446
196	472
196	473
196	56
196	599
196	678
196	691
196	695
196	74
196	77
196	777
196	779
196	780
196	781
197	204
197	212
197	220
197	289
197	327
197	390
197	78
197	780
197	782
198	204
198	205
198	206
198	207
198	212
198	215
198	219
198	222
198	327
198	401
198	441
198	512
198	584
198	594
198	629
198	642
198	647
198	695
198	698
198	775
198	780
198	783
198	85
198	88
199	215
199	216
199	218
199	221
199	286
199	289
199	363
199	649
199	687
199	725
199	780
199	784
199	785
199	786
2	20
2	22
2	24
2	3
2	32
2	33
2	34
2	35
2	36
2	37
2	38
2	4
2	6
2	7
2	8
2	9
20	22
20	228
20	233
20	241
20	242
20	243
20	244
20	3
20	41
20	43
20	50
20	81
200	205
200	219
200	259
200	271
200	284
200	30
200	333
200	470
200	545
200	596
200	617
200	641
200	642
200	643
200	645
200	646
200	647
200	692
200	787
200	788
201	202
201	206
201	218
201	233
201	258
201	274
201	291
201	293
201	30
201	325
201	335
201	336
201	361
201	438
201	474
201	49
201	55
201	56
201	650
201	79
201	82
201	92
202	214
202	251
202	258
202	31
202	321
202	335
202	348
202	399
202	474
202	49
202	56
202	586
203	206
203	23
203	263
203	291
203	323
203	332
203	371
203	40
203	416
203	503
203	573
203	62
203	789
204	205
204	207
204	209
204	210
204	211
204	213
204	214
204	216
204	217
204	218
204	233
204	251
204	263
204	272
204	274
204	291
204	293
204	328
204	335
204	361
204	378
204	390
204	438
204	446
204	472
204	503
204	594
204	790
204	791
204	81
204	88
205	207
205	208
205	210
205	211
205	212
205	215
205	216
205	217
205	219
205	222
205	274
205	289
205	291
205	336
205	390
205	401
205	446
205	594
205	648
205	698
205	783
205	792
205	85
206	21
206	210
206	213
206	214
206	215
206	222
206	263
206	322
206	327
206	361
206	400
206	439
206	446
206	49
206	58
206	695
206	74
207	212
207	213
207	216
207	327
207	364
207	390
207	473
207	56
207	629
207	698
208	212
208	219
208	274
208	343
208	446
208	468
208	596
208	648
208	792
209	215
209	218
209	404
209	596
21	210
21	214
21	223
21	23
21	239
21	245
21	246
21	247
21	248
21	249
21	25
21	250
21	251
21	252
21	253
21	254
21	255
21	256
21	257
21	258
21	259
21	260
21	261
21	3
21	39
21	40
21	41
21	46
21	47
21	50
21	54
21	55
21	59
21	9
21	91
210	214
210	233
210	274
210	322
210	361
210	400
210	404
210	41
210	425
210	439
210	446
210	56
210	642
210	672
210	676
210	698
211	212
211	215
211	219
211	289
211	30
211	401
211	578
211	680
211	698
211	781
211	792
212	213
212	215
212	216
212	219
212	222
212	327
212	328
212	401
212	441
[truncated: 3,451 more rows]
