# Supplementary material for: Identifying influential nodes based on network representation learning in complex networks
Source: PLoS One. 2018 Jul 9;13(7):e0200091. doi: 10.1371/journal.pone.0200091 (PMC6037365; doi:10.1371/journal.pone.0200091)
Supplement: S1 Dataset — (ZIP) [file pone.0200091.s001.zip › S1 Dataset/netscience.txt]

1	2
1	1085
2	947
2	1085
3	4
3	5
3	6
3	7
4	5
4	6
4	7
5	6
5	7
6	7
8	9
8	10
8	11
8	12
10	11
10	12
10	1425
10	1426
10	1533
11	12
13	14
13	15
13	16
13	1048
13	1049
13	1050
13	1051
14	15
14	16
15	16
17	18
17	19
18	19
21	22
21	23
22	23
24	25
24	26
25	26
25	202
25	203
25	370
26	202
26	203
26	370
28	29
28	30
29	30
31	32
31	33
31	34
31	35
31	55
31	132
31	328
31	403
31	841
31	895
32	33
34	35
34	52
34	53
34	54
34	55
34	132
34	133
34	134
34	135
34	191
34	376
34	377
34	378
34	465
34	486
34	489
34	490
34	508
34	509
34	510
34	562
34	563
34	840
34	841
34	1009
34	1191
34	1192
34	1229
34	1230
34	1296
34	1530
34	1551
34	1552
35	54
35	55
35	132
35	133
35	134
35	135
35	562
35	563
35	653
35	655
35	656
35	658
35	757
35	761
35	762
35	763
35	764
35	840
35	841
35	866
35	1131
35	1191
35	1192
35	1551
35	1552
36	37
36	38
36	39
36	40
36	41
37	38
37	39
37	40
37	41
38	39
38	40
38	41
39	40
39	41
40	41
43	44
45	46
45	47
46	47
46	610
46	611
46	612
46	613
47	79
47	192
47	193
47	194
47	195
47	429
47	597
47	1362
47	1363
47	1364
48	49
48	50
48	51
49	50
49	51
49	217
49	218
49	219
50	51
52	53
52	54
52	55
52	56
52	57
52	58
52	59
52	1009
53	54
53	55
54	55
54	133
54	134
54	135
54	562
54	563
54	1025
54	1026
54	1316
54	1469
54	1470
54	1471
55	133
55	134
55	135
55	489
55	490
55	562
55	563
55	840
55	841
55	1191
55	1192
55	1229
55	1230
55	1530
55	1551
56	57
56	91
56	185
56	548
56	655
56	894
56	935
56	1462
57	185
57	548
57	655
57	894
57	935
57	1462
58	59
58	686
60	61
60	62
61	62
63	64
63	65
63	66
63	363
63	806
63	807
63	808
63	809
63	1017
63	1071
63	1072
63	1073
63	1074
63	1563
63	1564
63	1565
63	1566
63	1567
63	1568
64	65
64	66
64	1563
64	1564
64	1565
64	1566
64	1567
64	1568
65	66
65	796
65	797
65	798
65	799
67	68
67	69
68	69
70	71
70	72
70	73
70	98
70	311
70	710
70	711
70	758
70	759
70	978
70	1083
70	1084
71	72
71	73
72	73
72	150
72	151
72	152
72	158
72	159
72	710
72	737
72	738
73	236
73	444
73	710
73	739
73	758
73	759
73	978
74	75
74	76
74	77
75	76
75	77
76	77
77	523
77	1382
77	1589
78	79
78	80
78	81
79	80
79	81
79	122
79	282
79	306
79	307
79	308
79	309
79	310
79	371
79	372
79	491
79	642
79	647
79	757
79	760
79	854
79	1006
79	1122
79	1123
79	1124
79	1173
79	1196
79	1197
79	1198
80	81
82	83
82	84
83	84
83	564
83	1499
85	86
85	87
86	87
88	89
88	712
89	712
89	977
89	992
92	93
92	94
93	94
95	96
95	97
95	98
95	99
95	100
95	101
95	151
95	226
95	709
96	97
96	98
96	99
97	98
97	99
97	100
97	101
97	151
97	226
97	701
97	702
97	703
97	709
97	1178
97	1482
97	1483
98	99
98	100
98	101
98	311
98	709
98	710
98	711
100	101
100	709
103	104
103	105
104	105
106	107
106	108
107	108
107	860
109	110
112	113
114	115
115	1163
115	1164
117	118
118	936
118	937
118	938
118	939
119	120
119	440
119	442
121	122
122	549
122	550
122	551
122	765
122	766
122	1031
122	1256
123	124
123	125
124	125
127	128
127	129
127	771
127	772
127	773
127	774
128	129
128	152
128	518
128	771
128	772
128	773
128	774
128	1022
128	1023
128	1024
128	1461
129	1022
129	1023
129	1024
130	131
132	204
133	134
133	135
133	562
133	563
133	1229
133	1230
134	135
134	562
134	563
135	562
135	563
136	137
137	217
137	224
137	586
137	587
137	588
137	730
138	139
140	141
140	142
140	143
140	144
140	145
140	146
140	147
140	148
140	149
141	142
141	143
141	144
141	145
141	146
141	147
141	148
141	149
142	143
142	144
142	145
142	146
142	147
142	148
142	149
143	144
143	145
143	146
143	147
143	148
143	149
144	145
144	146
144	147
144	148
144	149
145	146
145	147
145	148
145	149
146	147
146	148
146	149
147	148
147	149
148	149
150	151
150	152
150	153
151	152
151	226
151	282
151	302
151	501
151	517
151	518
151	1178
151	1179
151	1222
151	1343
152	226
152	302
152	331
152	332
152	517
152	518
152	964
152	965
152	1089
152	1461
153	518
154	155
154	156
154	157
155	156
155	157
156	157
158	159
161	162
163	164
163	302
163	317
163	639
163	640
165	166
167	168
167	407
170	171
170	172
171	172
172	919
173	174
173	175
174	175
176	177
176	178
177	178
178	927
180	181
180	182
181	182
183	184
185	186
185	187
186	187
187	1163
187	1414
187	1415
187	1416
188	189
188	190
189	190
190	568
190	651
190	652
191	508
191	509
191	510
192	193
192	194
192	195
193	194
195	956
195	957
195	1136
195	1137
195	1138
195	1139
195	1385
195	1386
196	197
196	198
196	199
196	200
197	198
197	199
197	200
198	199
198	200
199	200
201	202
201	203
202	203
204	302
204	303
204	304
204	317
204	318
206	207
208	209
208	210
208	1478
208	1479
209	210
211	212
211	213
212	213
214	215
214	216
215	216
217	218
217	219
217	220
217	221
217	222
217	223
217	224
217	225
217	252
217	253
217	346
217	347
217	348
217	517
217	789
217	1042
217	1453
218	219
218	252
218	253
219	220
219	221
219	225
219	252
219	253
219	1042
220	221
220	222
220	223
220	225
220	344
220	474
220	698
220	1146
220	1283
220	1284
220	1395
220	1396
220	1397
220	1398
220	1561
220	1562
221	222
221	223
221	225
222	223
222	344
222	1146
223	474
225	1042
226	517
226	518
227	228
228	1075
229	230
229	231
229	232
230	231
230	232
231	232
234	235
234	236
235	236
238	239
240	241
240	242
240	1501
240	1502
240	1503
240	1504
243	244
244	928
244	1519
244	1520
244	1521
245	246
245	247
245	248
245	436
245	514
245	1231
246	436
246	514
248	416
248	1125
248	1126
249	250
249	251
250	251
252	253
253	346
253	347
253	348
255	256
255	257
255	1001
256	257
256	1001
259	260
259	1167
259	1168
260	1167
260	1168
261	262
263	264
263	265
263	266
263	267
263	268
263	269
263	270
264	265
264	266
264	267
264	268
264	269
264	270
264	945
264	946
265	266
265	267
265	268
265	269
265	270
266	267
266	268
266	269
266	270
266	308
266	909
266	945
266	946
267	268
267	269
267	270
267	308
267	909
267	945
267	946
268	269
268	270
269	270
269	308
269	909
269	945
269	946
271	272
274	275
274	276
275	276
276	607
276	608
276	609
277	278
277	279
278	279
278	402
278	403
278	404
278	405
278	406
278	596
279	402
279	403
279	404
279	405
279	406
279	596
280	281
280	282
280	283
280	284
280	285
280	286
281	282
281	283
281	284
281	285
281	286
282	283
282	284
282	285
282	286
282	575
282	576
282	577
282	1082
282	1179
282	1343
282	1344
282	1345
282	1452
283	284
283	285
283	286
283	451
284	285
284	286
284	575
284	1452
285	286
287	288
287	289
287	290
288	289
289	290
291	292
291	293
292	293
294	295
294	743
294	744
294	745
294	932
294	933
294	1279
294	1369
294	1370
295	743
295	744
295	745
295	747
295	861
295	932
295	933
295	1029
295	1030
295	1279
295	1369
295	1370
295	1465
295	1466
295	1467
295	1468
295	1554
295	1555
295	1556
297	298
297	299
297	300
297	301
299	300
299	301
300	301
301	974
301	1498
302	303
302	304
302	305
302	317
302	318
302	464
302	639
302	640
303	304
303	305
303	1183
304	500
304	1027
304	1417
304	1418
306	307
306	308
306	309
306	310
307	308
307	309
308	309
308	591
308	909
309	310
309	1040
309	1041
309	1550
310	372
310	491
310	492
310	494
312	313
314	315
314	316
315	316
315	1399
317	318
317	639
317	640
319	320
320	422
321	322
321	323
321	324
321	325
321	326
321	1271
322	323
322	324
322	1271
323	324
324	325
324	326
325	326
327	328
327	329
327	330
328	329
328	330
328	403
328	417
328	418
328	597
328	895
328	1190
328	1405
328	1406
328	1407
328	1408
328	1409
329	330
329	403
329	417
329	1190
330	548
330	1390
331	332
331	1215
331	1216
331	1217
331	1218
333	334
333	335
333	336
334	335
334	336
335	336
337	338
338	632
338	1571
338	1572
338	1573
338	1574
339	340
339	341
339	342
340	341
340	342
341	342
343	344
343	345
343	693
344	345
344	698
344	1146
344	1395
344	1396
344	1397
344	1398
346	347
346	348
347	348
347	517
347	789
349	350
349	351
349	352
349	353
349	354
350	351
350	352
350	353
350	354
351	352
351	353
351	354
351	687
352	353
352	354
353	354
355	356
355	357
356	357
358	359
358	360
358	361
358	362
359	360
359	361
359	362
361	362
363	364
363	365
363	366
363	806
363	807
363	808
363	1072
363	1350
363	1351
363	1352
363	1353
365	366
367	368
367	369
368	369
371	372
372	760
372	867
372	868
373	374
373	375
374	375
376	377
376	378
376	379
376	1264
376	1296
377	378
377	379
377	1264
377	1296
378	379
378	1264
378	1296
378	1348
378	1349
380	381
380	382
381	382
383	384
383	385
384	385
386	387
386	388
386	389
386	390
386	391
386	392
386	393
387	388
387	389
387	390
387	391
387	392
387	393
388	389
388	390
388	391
388	392
388	393
389	390
389	391
389	392
389	393
390	391
390	392
390	393
391	392
391	393
392	393
394	395
394	396
394	397
395	396
395	397
396	397
398	399
398	400
398	401
399	400
399	401
400	401
402	403
402	404
402	405
402	406
403	404
403	405
403	406
403	417
403	418
403	895
404	405
404	406
404	596
405	406
409	410
409	411
409	412
409	413
409	414
410	411
410	412
410	413
411	412
411	413
411	414
412	413
413	414
415	416
416	923
416	1125
416	1126
416	1234
416	1235
417	597
417	1405
417	1406
417	1407
417	1408
417	1409
419	420
423	424
423	425
424	425
426	427
426	428
427	428
429	430
429	1362
429	1363
431	432
431	433
434	435
437	438
437	439
438	439
440	441
440	442
443	444
444	676
444	677
444	739
444	740
445	446
446	700
447	448
447	449
447	450
448	449
448	450
449	450
453	454
453	455
453	456
453	457
453	458
453	459
453	460
454	455
454	456
454	457
454	458
454	459
454	460
455	456
455	457
455	458
455	459
455	460
456	457
456	458
456	459
456	460
457	458
457	459
457	460
458	459
458	460
459	460
461	462
461	463
461	464
462	463
462	464
463	464
464	639
465	466
465	467
466	467
468	469
468	470
468	471
468	472
469	470
469	471
469	472
470	471
470	472
471	472
473	474
473	475
473	985
473	1092
474	475
474	985
474	986
474	1092
474	1093
476	477
476	478
476	479
478	479
479	941
480	481
480	482
480	483
481	482
481	483
482	483
482	1236
482	1237
482	1251
482	1252
483	1047
483	1245
483	1246
483	1247
483	1248
483	1456
484	485
487	488
489	490
491	492
491	493
491	494
495	496
495	497
496	497
497	781
497	782
497	1410
497	1411
498	499
501	502
501	503
501	504
501	1222
502	503
503	504
506	507
508	509
508	510
509	510
512	513
515	516
515	517
515	518
516	517
516	518
516	675
517	518
517	675
517	789
517	1087
517	1088
517	1089
517	1090
518	964
518	965
518	1342
518	1461
519	520
521	522
523	524
523	525
523	526
523	527
523	528
523	1382
523	1589
524	525
524	526
524	527
524	743
524	747
524	1357
525	526
525	527
525	1323
526	527
529	530
531	532
531	533
531	534
531	1534
531	1535
531	1536
532	533
532	534
532	1534
532	1535
532	1536
533	534
533	1534
533	1535
533	1536
535	536
538	539
538	540
538	541
538	542
538	543
538	690
538	691
539	540
540	690
540	691
541	542
541	543
542	543
545	546
547	548
548	1240
548	1390
549	550
549	551
550	551
551	1031
553	554
553	555
554	555
557	558
557	559
558	559
560	561
562	563
564	565
564	566
564	567
565	566
565	567
566	567
568	651
568	652
569	570
571	572
573	574
575	576
575	577
578	579
581	582
581	583
582	583
584	585
586	587
586	588
587	588
588	730
590	591
590	592
590	593
590	1181
590	1182
591	592
591	593
591	1181
591	1182
592	593
592	1181
592	1182
594	595
598	599
598	790
598	791
600	601
603	604
607	608
607	609
608	609
610	611
610	612
610	613
612	613
615	616
617	618
619	620
619	621
620	621
622	623
624	625
626	627
626	628
626	629
627	628
627	629
628	629
630	631
630	632
631	632
631	1580
632	784
632	785
632	1571
632	1572
632	1573
632	1574
632	1575
632	1580
633	634
636	637
636	638
637	638
639	640
639	641
643	644
643	713
643	714
646	1430
646	1431
646	1432
646	1433
646	1434
646	1435
646	1436
646	1437
646	1438
646	1439
646	1440
646	1441
646	1442
646	1443
646	1444
646	1445
646	1446
646	1447
646	1448
647	854
648	649
651	652
653	654
653	655
653	656
653	657
653	658
653	894
654	655
654	656
655	656
655	657
655	658
655	775
655	864
655	865
655	866
655	894
655	1131
656	657
656	658
656	894
658	775
658	1131
659	660
659	661
659	662
660	661
660	662
661	662
663	664
663	665
663	666
663	667
663	678
663	793
663	794
663	795
664	665
664	666
664	667
664	678
665	666
665	667
666	667
668	669
670	671
670	672
671	722
673	674
676	677
677	1557
677	1558
677	1559
679	680
679	681
680	681
682	683
682	684
682	685
683	684
683	685
684	685
690	691
694	695
694	696
694	697
694	698
694	699
695	696
695	697
695	698
695	699
696	697
696	698
696	699
696	716
696	717
696	718
696	719
697	698
697	699
698	699
698	1146
698	1395
698	1396
698	1397
698	1398
701	702
701	703
702	703
705	706
705	707
705	708
706	707
706	708
707	708
710	711
713	714
716	717
716	718
716	719
717	718
717	719
718	719
720	721
720	753
720	754
722	1347
722	1455
724	725
724	726
724	727
725	726
725	727
726	727
731	732
733	734
733	735
734	735
737	738
743	744
743	745
743	746
743	747
743	932
743	933
743	1279
743	1357
744	745
744	932
744	933
744	1279
745	1279
745	1280
745	1281
745	1282
747	1029
747	1030
747	1357
748	749
751	752
753	754
755	756
757	758
757	759
757	760
757	761
757	762
757	763
757	764
757	765
757	766
757	776
757	893
757	1124
758	759
758	978
759	978
762	763
762	764
762	765
762	766
762	775
762	776
762	777
762	893
763	764
765	766
765	776
765	893
765	1256
766	776
766	893
766	1256
767	768
767	769
767	770
768	769
768	770
769	770
771	772
771	773
771	774
772	773
772	774
773	774
775	776
775	777
775	1131
776	777
776	893
778	779
781	782
784	785
784	1575
786	787
786	788
787	788
790	791
793	794
793	795
794	795
796	797
796	798
796	799
797	798
797	799
798	799
800	801
800	802
800	803
800	804
800	805
801	802
801	803
801	804
801	805
802	803
802	804
802	805
803	804
803	805
804	805
806	807
806	808
806	809
806	1071
806	1072
806	1073
806	1074
807	808
807	809
807	1017
807	1071
807	1072
807	1073
807	1074
808	809
808	1071
808	1072
808	1073
808	1074
810	811
813	814
815	816
815	817
816	817
818	819
820	821
821	1171
822	823
822	824
822	825
823	824
823	825
824	825
826	827
826	828
826	829
826	830
826	831
826	832
826	833
826	834
826	835
827	828
827	829
827	830
827	831
827	832
827	833
827	834
827	835
828	829
828	830
828	831
828	832
828	833
828	834
828	835
829	830
829	831
829	832
829	833
829	834
829	835
830	831
830	832
830	833
830	834
830	835
831	832
831	833
831	834
831	835
832	833
832	834
832	835
833	834
833	835
834	835
836	837
836	838
837	838
841	1191
841	1192
842	843
842	844
843	844
844	1274
844	1275
844	1276
844	1277
844	1537
845	846
845	847
845	848
846	847
846	848
847	848
849	850
851	852
851	853
852	853
856	857
856	858
857	858
861	862
861	863
861	1465
861	1466
861	1467
861	1468
862	863
864	865
867	868
871	872
871	873
871	874
871	875
872	873
872	874
872	875
873	874
873	875
873	1269
874	875
878	879
878	880
878	881
878	882
879	880
879	881
879	882
880	881
880	882
881	882
883	1340
884	885
884	886
885	886
887	888
889	890
889	891
890	891
896	897
896	898
896	899
896	900
897	898
897	899
897	900
898	899
898	900
899	900
901	902
901	903
901	1319
902	903
904	905
904	906
905	906
907	908
910	911
910	912
911	912
913	914
913	915
913	916
913	917
913	918
914	915
914	916
914	917
914	918
914	1001
914	1202
914	1203
914	1204
914	1205
914	1206
914	1207
914	1208
914	1209
915	916
915	917
915	918
915	1202
915	1207
915	1208
915	1209
916	917
916	918
916	1202
916	1207
916	1208
916	1209
917	918
917	1001
917	1202
917	1203
917	1204
917	1205
917	1206
917	1207
917	1208
917	1209
917	1257
917	1258
921	922
924	925
924	926
925	926
928	1519
928	1520
928	1521
930	931
931	1419
932	933
932	934
932	1176
932	1177
932	1357
932	1369
932	1370
933	1369
933	1370
936	937
936	938
936	939
937	938
937	939
938	939
942	943
942	944
943	944
945	946
948	949
948	1272
948	1273
950	951
952	953
952	954
952	955
953	954
953	955
954	955
956	957
957	1136
957	1137
957	1138
957	1139
958	959
958	960
959	960
961	962
961	963
962	963
964	965
966	967
966	968
966	969
966	970
966	971
967	968
967	969
967	970
967	971
968	969
968	970
968	971
969	970
969	971
970	971
973	974
974	990
974	1003
974	1004
974	1005
975	976
975	977
976	977
977	1130
979	980
981	982
981	983
982	983
984	985
984	986
984	987
985	986
985	987
985	1092
985	1093
986	1093
988	989
993	994
995	996
995	997
995	998
995	999
996	997
996	998
996	999
997	998
997	999
998	999
1000	1001
1001	1202
1001	1203
1001	1204
1001	1205
1001	1206
1001	1505
1001	1515
1003	1004
1003	1005
1004	1005
1007	1008
1010	1011
1011	1046
1012	1013
1014	1015
1017	1072
1018	1019
1018	1307
1018	1308
1018	1309
1018	1310
1019	1304
1019	1305
1019	1306
1019	1307
1019	1308
1019	1309
1019	1310
1022	1023
1022	1024
1023	1024
1025	1026
1027	1028
1027	1417
1027	1418
1029	1030
1032	1033
1034	1035
1036	1037
1036	1038
1036	1039
1038	1039
[truncated: 742 more rows]
